# Supplementary material for: Belowground plant allocation regulates rice methane emissions from degraded peat soils
Source: Sci Rep. 2024 Jun 25;14:14593. doi: 10.1038/s41598-024-64616-1 (PMC11199496; doi:10.1038/s41598-024-64616-1)
Supplement: Supplementary file 2 — Supplementary Information 2. [file 41598_2024_64616_MOESM2_ESM.csv]

row#	internalID	Water table treatment	soil treatment	joined treatment	BGB [g]	AGB [g]	BGB:AGB	BGB+AGB	mg CH4/m2/growingseason	Total root length (m)	Total root surface area (cm2)	Average root diameter (mm)	Total root volume (cm3)	SRL (m/g)
1	1-A-R-b	low	peat	lowpeat	6.656785714	17.1	0.389285714	23.75678571	7135.288778
2	1-C-Rc-b	low	mineral	lowmineral	5.954464286	25.17	0.236569896	31.12446429	2448.513132
3	1-D-Rb-a	low	peat	lowpeat	7.101398601	10.55	0.673118351	17.6513986		116.4754775	340.0985754	1.843137905	81.87739109	16.40176592
4	3-A-Rc-b	low	mineral	lowmineral	7.716083916	27.2	0.283679556	34.91608392	3355.925964	36.82900085	113.0524752	2.002717688	14.58828043	4.773017149
5	3-D-Rb-b	low	peat	lowpeat	13.58169643	40.2	0.337853145	53.78169643		28.51131156	96.18781966	1.829873043	13.04044605	2.099245239
6	3-F-R-a	low	peat	lowpeat	8.310535714	18.55	0.448007316	26.86053571	2912.773874	37.08534702	121.0475882	1.77913572	19.96363864	4.462449629
7	5-A-R-a	high	peat	highpeat	12.71450893	45.01	0.282481869	57.72450893	2465.215366	36.39280137	118.3793895	2.019492648	13.01382007	2.862304913
8	5-B-Rb-a	high	peat	highpeat	6.868526786	42.79	0.160517102	49.65852679		53.21483189	133.47101	2.060377827	27.21155429	7.747634035
9	5-C-Rc-a	high	mineral	highmineral	3.857559553	43.43	0.088822463	47.28755955		18.04747011	49.65848519	2.224749785	6.03957854	4.678468308
10	5-D-R-b	high	peat	highpeat	9.657924107	41.66	0.231827271	51.31792411	5324.364074	25.86943087	79.70233902	1.94565475	11.88236484	2.678570528
11	5-E-Rc-b	high	mineral	highmineral	3.417945691	34.2	0.099939933	37.61794569		13.26568713	35.51405092	2.323871998	19.03862271	3.881187219
12	5-F-Rb-b	high	peat	highpeat	9.26747449	37.13	0.249595327	46.39747449		18.00757539	49.75229516	2.37713086	5.54026912	1.943094142
13	6-C-R-a	low	peat	lowpeat	10.74455357	19.68	0.545963088	30.42455357	12646.97805	34.15504059	117.0725733	1.962984011	50.83393456	3.178823612
14	6-D-Rc-a	low	mineral	lowmineral	5.803125	30.53	0.19007943	36.333125	1888.906038	57.11862604	142.4171099	2.106967954	23.32232988	9.842735775
15	6-E-Rb-b	low	peat	lowpeat	4.577586207	29.86	0.153301614	34.43758621		18.06932662	54.38645672	2.187058374	5.663448363	3.947348187
16	7-A-Rc-a	high	mineral	highmineral	3.884986226	43.67	0.088962359	47.55498623		22.2832628	72.10704695	1.725828052	18.15998582	5.735737916
17	7-B-Rb-a	high	peat	highpeat	6.297321429	43.01	0.146415286	49.30732143		21.30970266	77.33249062	1.115459752	10.62063585	3.383931233
18	7-C-R-a	high	peat	highpeat	7.239705882	46.03	0.157282335	53.26970588	12303.83868	56.55180152	136.4638151	2.15098325	21.73923843	7.811339637
19	7-D-Rb-b	high	peat	highpeat	11.04107143	46.65	0.236678916	57.69107143		14.51428215	45.4516581	2.196533588	4.457881774	1.314571892
20	7-E-R-b	high	peat	highpeat	38.475	46.69	0.82405226	85.165	5012.008988	68.98080316	200.9738252	2.120673759	33.50224256	1.792873377
21	7-F-Rc-b	high	mineral	highmineral	3.320247934	46.16	0.071929115	49.48024793		8.263540931	19.94130797	2.735441638	1.759494737	2.48883249
22	8-B-Rc-a	low	mineral	lowmineral	4.77249135	33.23	0.143619962	38.00249135	2200.05805	19.3887345	58.60709923	1.883048739	10.58588738	4.062602335
23	8-D-R-a	low	peat	lowpeat	7.098958333	19.09	0.371867906	26.18895833	3286.626324	77.42158034	203.3791762	2.139696505	33.24220082	10.906048
24	8-F-Rb-b	low	peat	lowpeat	7.850480769	22.16	0.354263573	30.01048077		19.25061773	55.6032671	2.3490517	4.747421147	2.45215781
